# Supplementary material for: Nanobody-mediated targeting of Plasmodium falciparum PfPIMMS43 can block malaria transmission in mosquitoes
Source: Commun Biol. 2025 Apr 30;8:683. doi: 10.1038/s42003-025-08033-8 (PMC12041390; doi:10.1038/s42003-025-08033-8)
Supplement: Supplementary file 3 — Supplementary Data 1 [file 42003_2025_8033_MOESM3_ESM.xlsx]

## Sheet: NF54
Supplementary Data File 1. Raw data from infections with laboratory NF54 (spreadsheet 1) and natural P. falciparum isolates (spreadsheet 2).
G9					E5					C12					E2
PBS	25ug/ml	50ug/ml	100ug/ml		PBS	25ug/ml	50ug/ml	100ug/ml		PBS	25ug/ml	50ug/ml	100ug/ml		PBS	25ug/ml	50ug/ml	100ug/ml
0	0	0	0		5	0	0	0		2	0	0	0		0	0	0	0
7	0	0	0		4	50	0	0		0	1	0	0		7	0	0	0
23	10	0	0		0	0	0	3		6	0	0	0		8	0	0	0
3	0	0	0		5	35	3	0		0	0	0	0		0	0	0	0
36	0	0	0		0	0	2	0		0	0	0	0		0	0	0	0
0	0	0	0		1	0	26	0		0	0	2	0		0	20	0	0
47	0	8	0		1	0	0	0		0	0	0	0		1	0	0	0
47	0	0	0		1	0	41	0		1	1	0	0		0	0	0	0
0	0	0	0		0	12	31	0		0	1	0	0		2	0	0	0
7	0	14	0		0	0	0	0		0	0	0	0		0	0	0	0
25	11	0	0		0	0	15	0		0	4	0	0		0	0	0	0
7	0	0	0		0	0	0	0		0	0	0	0		1	13	0	0
0	0	0	0		0	9	3	0		0	0	0	0		0	0	4	0
2	0	0	0		0	1	0	0		0	0	0	0		10	0	0	0
25	12	1	0		0	0	12	0		0	0	0	0		0	0	0	0
12	0	1	0		1	20	0	0		0	1	0	0		2	0	0	0
13	2	0	0		3	16	0	0		0	0	0	0		0	0	0	0
27	0	0	0		0	14	0	0		0	1	0	0		0	0	7	0
13	0	0	0		1	16	27	0		0	1	0	0		0	3	6	0
0	0	0	0		0	0	0	1		0	0	0	0		3	0	0	0
0	0	0	0		0	22	0	0		0	0	0	0		0	0	0	0
4	18	0	1		1	2	0	0		1	2	0	0		0	0	0	0
0	0	0	0		0	0	0	0		7	0	0	0		5	8	0	0
19	16	6	0		2	30	0	0		0	2	0	0		0	2	0	0
1	0	2	0		0	0	6	0		1	1	0	0		0	0	0	0
14	0	2	0		1	33	4	0		0	1	0	0		3	0	0	0
2	11	0	0		0	0	0	0		0	3	0	0		0	0	3	0
0	0	0	0		3	0	0	0		5	1	0	0		0	0	0	0
0	0	10	0		27	11	0	0		1	1	0	0		2	0	0	0
0	0	10	8		83	6	10	0		6	0	0	0		1	0	0	0
24	0	0	0		0	2	0	0		3	0	0	0		3	0	0	0
0	2	3	0		13	0	0	0		5	0	0	0		0	0	0	0
4	0	2	0		0	3	1	0		0	0	0	0		0	0	0	0
16	0	0	0		0	7	0	0		1	0	1	0		2	0	0	0
17	0	12	0		0	1	0	0		0	1	0	0		4	8	0	1
0	0	0	0		15	6	0	0		0	2	0	0		1	0	0	1
0	0	0	0		13	0	3	0		0	0	0	0		0	0	0	2
0	4	1	2		0	1	0	0		1	0	0	0		0	0	0	3
17	0	21	1		1	21	0	0		1	0	0	0		3	0	0	2
2	0	0	1		0	0	0	0		2	0	0	0		4	0	0	2
0	16	0	0		0	9	0	0		0	0	0	0		23	0	0	2
0	0	0	2		0	17	1	0		2	0	0	0		0	1	0	0
64	0	0	0		0	0	6	0		1	0	0	0		5	0	0	0
7	22	0	0		9	32	4	0		0	0	2	0		3	1	0	0
13	37	5	0		0	2	1	0		0	9	1	0		21	0	0	0
9	12	0	0		0	5	0	0		0	0	0	0		2	0	0	0
12	7	0	4		3	0	1	0		0	0	2	0		1	0	0	0
34	6	5	0		2	0	0	0		5	0	0	0		0	0	0	0
1	1	0	0		0	0	0	0		1	0	0	0		1	0	0	0
4	0	0	0		2	0	5	0		0	0	0	0		0	0	0	0
3	0	0	0		0	1	7	0		4	2	0	0		8	0	0	0
1	1	0	0		0	0	0	0		1	3	0	0		0	0	0	0
1	0	0	0		1	0	4	0		0	0	0	3		5	5	0	0
0	1	0	0		0	0	1	0		0	2	0	0		0	1	0	0
0	0	0	0		0	4	0	0		7	0	0	0		1	0	0	4
3	0	0	0		0	0	0	0		0	1	0	0		0	0	2	7
0	0	0	0		0	0	0	0		0	0	0	0		0	1	6	0
1	0	0	0		2	0	0	0		6	0	2	0		0	0	4	0
0	0	0	0		12	0	0	0		0	0	0	1		4	0	3	0
0	0	0	0		0	0	0	0		0	0	0	0		0	0	0	24
0	5	0	0		0	11	0	0		0	0	0	0		0	0	0
0	0	9	0		0	10	0	0		0	5	4	0		0	0	2
0	0	0	0		0	0	0	0		2	2	0	0		0	3	6
0	0	0	0		0	0	0	0		0	4	0	0		7	0	0
0	0	2	0		0	0	0	0		0	5	0	0		4	0	0
0	2	0	0		0	0	0	0		0	0	0	3		0	0	0
0	0	0	0		0	0	0	0		0	1	0	0		0	0	0
0	0	0	0		3	2	0	0		0	0	0	0		0	0	0
5	0	0	0		2	0	0	0		0	2	0	0		0	0	0
0	0	0	0		0	0	0	0		4	0	4	0		0	0	0
0	0	0	0		0	0	0	0		3	2	0	0		0	0	0
0	0	0	0		0	0	10	0		2	10	0	0		0	0	0
0	0	0	0		3	0	1	0		5	0	0	0		1	0	0
0	0	0	0		0	0	0	0		0	0	8	0		2	0	0
0	0	3	0		3	0	0	0		0	0	0	0		0	0	0
0	0	0	0		0	0	0	0		0	0	0	0		4	2	0
0	0	0	0		0	0	0	0		2	0	0	0		4	0	0
0	0	0	0		0	0	0	0		4	0	5	0		1	0	0
0	0	0	0		2	0	0	0		12	0	0	1		0	0	0
12	8	0	0		0	0	0	0		2	0	0	0		0	0	0
0	0	0	0		2	0	0	0		0	1	0	0		0	0	0
0	0	0	0		0	0	3	0		2	1	0	0		11	0	0
0	0	0	0		0	0	0	0		0	0	1	0		0	0	0
0	0	0	0		0	0	0	0		3	0	0	0		0	0	0
4	0	0	0		0	0	0	0		3	1	1	0		0	0	0
1	0	0	0		1	0	0	0		0	0	0	0		0	0	1
0	0	0	2		2	0	0	0		2	0	0	0		5	0	0
0	0	1	0		1	0	0	0		0	4	0	0		0	3	0
1	0	0	0		0	0	0	0		0	0	0	1		1	0	0
10	0	0	0		2	1	0	0		0	0	0	0		2	0	2
0	0	0	0		0	0	0	0		0	1	0	0		1	0	0
0	1	0	0		2	5	0	0		0	0	0	0		1	0	0
0	0	0	0		2	16	0	0		0	0	15	1		0	0	0
0	0	0	1		4	4	0	0		0	0	3	5		0	4	3
0	0	0	0		0	0	0	0		0	0	0	0		5	6	30
0	0	0	0		0	0	0			3	0	0	0		0	0	9
0	1	12	0		1	0	0			0	0	1	0		0	1	2
0	0	5	0		0	0	0			5	0	2	0		0	0	4
1	0	1	0		1	0	1			9	0	14	0		0	0	32
1	18	3	7		1	0	0			0	0	0	0		0	0
12	0	0	0		2	0	0			18	10	0	0		0	0
1	0	26	0		0	0	0			27	1	0	0		0	51
2	0	0	0		0	0	0			0	0	2	0		0	0
0	0	0	0		4	0	0			0	6	0	3		47	4
2	0	0	0		0	0	0			8	0	0	0		0	1
15	1	0	0		0	0	1			0	0	0	0		0	13
0	0	0	0		0	0	4			1	0	2	0		0	32
0	0	0	21		0	2	0			3	0	0	0		51	0
0	0	0	0		17	2	0			0	11	1	0		9	3
0	1	0	0		0	0	0			15	15	9	0		8	0
0	0	0	3		0	1	2			0	0	0	0		26	6
6	1	4	1		12	1	0			0	0	0	0		0	2
0	0	0	0		3	0	0			0	11	2	0		32	0
7	0	3	1		0	8	0			30	0	6	4		64	34
8	0	6	0		25	0	0			0	1	1	0		56	2
0	0	0	1		1	1	0			0	0	16	0		0	0
3	5	0	1		0	0	1			1	0	0	6		27	0
8	0	3	2		0	15	0			0	0	1	0		2	0
0	0	3	6		0	0	1			0	4	0	7		0	0
5	13	0	0		0	0	0			0	28	4	0		0	1
14	0	5	9		17	18	0			2	0	0	0		0	12
19	0	0	0		6	1	6			0	0	11	0		24	0
13	0	0	3		0	0	0			0	0	0	0		0	0
0	1	1	1		0	0	7			0	0	17	0		57	0
3	0	0	0		0	0	0			0	2	0	0		75	3
0	0	1	10		19	0	0			0	0	3	0		56	1
18	0	0	7		0	0	0			0	0	0	0		136	19
0	0	0	0		8	2	0			0	0	14	0		24	6
0	5	0	0		4	0	0			9	3	2	0		81	0
2	0	0	0		3	2	0			1	2	0	0		12	8
24	0	3	0		0	0	0			0	0	0	3		6	0
1	0	1	0		1	0	2			5	3	1	0		7	12
0	0	0	0		6	3	2			11	0	4	0		19	0
0	0	0	0		7	0	0			0	0	0	2		10	0
10	36	18	4		3	2	4			0	24	12	0		0	0
6	3	4	0		0	0	0			0	2	0	0		26	4
6	0	1	0		2	0	0			20	6	0	0		0	38
1	12	0	0		0	9	2			0	0	0	0		56	0
0	0	2	0		3	0	0			2	0	18	0		43	62
23	5	3	0		5	0	0			10	9	2	0		0	2
18	0	8	0		0	1	4			0	2	0	0		48	57
2	0	0	0		26	0	0			19	0		0		1	5
12	2	0	0		13	0	0			6	0				0	40
0	0	0	0		0	0	0			5	0				27
0	7	0	0			0	6				5				27
0	7	1	0			0	0				0				29
1	15	0	0			1	1				0				22
20			0			0	0				0				43
						10	0				0				106
						2	4								0
							0								21
							0								25
							0
							1
							9
							0
							0
							2
							0
							0

## Sheet: Natural isolates
G9					E5
PBS	25ug/ml	50ug/ml	100ug/ml		PBS	25ug/ml	50ug/ml	100ug/ml
0	9	6	1		0	0	0	3
10	0	10	0		10	0	0	2
9	0	0	0		9	0	0	0
0	2	5	0		0	0	3	0
0	1	2	0		0	3	0	0
2	1	3	0		2	0	0	0
7	2	0	0		7	0	0	0
1	5	0	0		1	1	0	0
6	0	0	0		6	0	0	0
3	0	0	0		3	0	0	0
5	0	0	0		5	0	1	0
0	0	0	0		0	0	0	0
0	0	0	0		0	0	0	0
4	0	0	0		4	0	6	0
0	0	0	0		0	10	2	0
1	4	0	0		1	1	0	0
5	1	0	0		5	1	0	2
0	0	0	0		0	0	0	2
0	0	0	0		0	0	0	2
0	0	0	0		0	0	0	1
1	1	0	0		1	0	0	2
1	3	0	0		1	0	5	2
0	1	0	0		0	0	0	1
1	5	0	0		1	0	0	0
0	0	1	0		0	0	0	0
1	1	0	0		1	0	0	0
0	0	4	0		0	0	0	0
0	0	1	0		0	0	0	0
2	1	2	0		2	3	0	0
0	1	0	0		0	0	0	0
3	1	0	0		3	0	2	0
4	2	0	0		4	0	1	0
0	0	0	0		0	0	0	0
4	0	1	0		4	1	0	0
4	0	2	0		4	0	0	0
0	0	0	0		0	0	0	0
0	0	1	0		0	0	0	0
0	0	0	0		0	0	0	0
2	0	0	0		2	0	0	0
1	0	0	0		1	6	0	1
2	0	0	0		2	5	0	0
0	0	0	0		0	6	0	1
0	0	0	0		0	2	0	1
8	0	0	0		8	13	0	1
1	0	0	0		1	0	0	1
15	0	0	0		15	0	0	1
0	0	0	0		0	0	0	1
1	0	0	0		1	0	0	1
0	0	0	0		0	0	0	0
1	1	0	0		1	0	2	0
11	1	0	0		11	0	0	0
0	1	0	0		0	0	0	0
3	0	0	0		3	3	0	0
7	0	1	0		7	0	0	0
1	0	0	0		1	0	0	0
10	0	0	0		10	1	0	0
2	0	0	0		2	0	0	0
3	0	0	0		3	0	0	0
6	0	0	0		6	0	0	0
3	9	0	0		3	0	0	2
3	6	0	0		3	0	7	0
7	3	0	0		7	0	4	0
2	2	0	0		2	0	10	0
4	0	0	0		4	0	0	1
1	1	0	0		1	0	0	1
1	5	0	0		1	0	0	0
4	0	10	0		4	0	0	0
0	0	9	0		0	0	0	0
1	0	8	0		1	6	0	0
0	0	0	0		0	8	0	0
0	0	0	1		0	0	0	0
1	0	0	1		1	0	0	0
0	0	0	0		0	0	0	0
0	7	0	0		0	0	0	0
0	4	0	0		0	0	0	0
0	5	6	0		0	0	9	0
7	0	0	0		7	0	8	0
2	0	0	0		2	0	0	0
4	4	0	0		4		0	0
0	0	0	0		0		0	0
1	0	0	0		1		0	0
4	0	7	0		4		0	0
1	0	0	0		1		0	6
1	6	0	0		1		0	5
2	4	0	0		2		0	7
0	0	0	0		0		0	8
7	0	0	0		7		0	0
1	0	0	0		1		0	0
0	0	0	0		0		0	0
2	0	0	0		2		0	0
2		0	0		2		0	0
0		0	0		0		0	0
3		0	0		3		0	0
3		0	0		3		0	0
0		0	0		0		0	0
0		0	0		0			0
0		0	0		0			0
1		0	0		1			0
0		0	0		0			0
0			0		0			0
0			0		0			0
0			0		0			0
2			0		2			1
0			0		0			1
0			0		0			0
7					7			0
5					5			0
1					1			0
0					0			0
0					0			0
2					2			0
1					1			0
3					3			0
1					1			0
4					4			0
1					1			0
0					0			0
0					0			0
0					0			0
0					0			0
0					0			0
0					0
0					0
0					0
3					3
2					2
0					0
0					0
1					1
0					0
0					0
1					1
1					1
0					0
2					2
3					3
1					1
2					2
0					0
0					0
0					0
0					0
1					1
1					1
1					1
0					0
0					0
4					4
1					1
8					8
0					0
0					0
0					0
1					1
9					9
0					0
0					0
4					4
0					0
7					7
1					1
2					2
3					3
1					1
1					1
3					3
1					1
1					1
2					2
2					2
3					3
1					1
0					0
1					1
2					2
0					0
1					1
1					1
0					0
0					0
5					5
1					1
2					2
0					0
0					0
2					2
0					0
0					0
1					1
3					3
0					0
0					0
1					1
1					1
1					1
0					0
1					1
2					2
0					0
0					0
1					1
0					0
0					0
0					0
1					1
1					1
1					1
0					0
1					1
2					2
2					2
2					2
2					2
0					0
0					0
0					0
0					0
0					0
0					0
0					0
0					0
13					13
15					15
0					0
11					11
5					5
0					0
3					3
0					0
9					9
7					7
8					8
0					0
0					0
0					0
7					7
0					0
4					4
8					8
3					3
0					0
0					0
0					0
3					3
0					0
0					0
0					0
6					6
0					0
0					0
5					5
6					6
7					7
0					0
0					0
0					0
0					0
0					0
0					0
5					5
4					4
5					5
0					0
0					0
18					18
11					11
0					0
4					4
0					0
0					0
5					5
0					0
7					7
0					0
15					15
8					8
11					11
4					4
15					15
5					5
6					6
9					9
6					6
6					6
10					10
5					5
7					7
4					4
0					0
0					0
7					7
4					4
0					0
0					0
0					0
0					0
4					4
10					10
5					5
0					0
0					0
0					0
0					0
0					0
6					6
2					2
0					0
7					7
4					4
4					4
6					6
0					0
10					10
4					4
5					5
0					0
0					0
6					6
0					0
0					0
7					7
7					7
4					4
0					0
0					0
0					0
0					0
0					0
0					0
0					0
6					6
8					8
0					0
0					0
