# Supplementary material for: Nanobody-mediated targeting of Plasmodium falciparum PfPIMMS43 can block malaria transmission in mosquitoes
Source: Commun Biol. 2025 Apr 30;8:683. doi: 10.1038/s42003-025-08033-8 (PMC12041390; doi:10.1038/s42003-025-08033-8)
Supplement: Supplementary file 4 — Supplementary Data 2 [file 42003_2025_8033_MOESM4_ESM.xlsx]

## Sheet: Supplementary Data File 2
Supplementary Data File 2. Mass spectrometry analysis of peptides obtained after tryptic digest of VHH-PfPIMMS43 complex
Nanobody	Bound/Unbound	Uniqueness	Sequence	Originating sequence	Intensity	Charge
G9	Bound	uni	LLSQDEYIKELVK	LLSQDEYIKELVK	18513	3
G9	Bound	uni	MGNDLANINISFFASEQR	MGNDLANINISFFASEQR	1728	2
G9	Bound	uni	YNYIYRPNADNGIHNNLRPSSYIDMEHIAK	YNYIYRPNADNGIHNNLRPSSYIDMEHIAK	1575	5
G9	Bound	uni	KENDEEQSYK	KENDEEQSYK	616	1
G9	Bound	uni	GRDNTSGLRENELFDIQNDENSNMGPDQEK	GRDNTSGLRENELFDIQNDENSNMGPDQEK	597	3
G9	Bound		LYTTILAAALEHHHHHH	LYTTILAAALEHHHHHH	73036	4
G9	Bound		TGTNEVAEAR	TGTNEVAEAR	33799	2
G9	Bound		AEKDFEEIIQK	AEKDFEEIIQK	17516	2
G9	Bound		IVSQVSQNNELYVNIMK	IVSQVSQNNELYVNIMK	15879	2
G9	Bound		KLEDLELENIDTK	KLEDLELENIDTK	13063	2
G9	Bound		SNYLTNYNMNELLEDNASGR	SNYLTNYNMNELLEDNASGR	9875	2
G9	Bound		QKELEEAER	QKELEEAER	6761	2
G9	Bound		QHMDSPDLGTDDDDKAMAISDPNSSSVDK	QHMDSPDLGTDDDDKAMAISDPNSSSVDK	856	3
G9	Unbound		TGTNEVAEAR	TGTNEVAEAR	2811721	2
G9	Unbound		QPEEDMFVEGYIPIK	QPEEDMFVEGYIPIK	1228489	2
G9	Unbound		TNEQEVTISK	TNEQEVTISK	1208081	2
G9	Unbound		LLSQDEYIK	LLSQDEYIK	1070482	2
G9	Unbound		SNYLTNYNMNELLEDNASGR	SNYLTNYNMNELLEDNASGR	1052334	2
G9	Unbound		ENELFDIQNDENSNMGPDQEK	ENELFDIQNDENSNMGPDQEK	780749	2
G9	Unbound		NENYDVNMNISK	NENYDVNMNISK	614465	2
G9	Unbound		LYTTILAAALEHHHHHH	LYTTILAAALEHHHHHH	566151	4
G9	Unbound		ENDEEQSYK	ENDEEQSYK	452897	2
G9	Unbound		YVDLENK	YVDLENK	418242	2
G9	Unbound		IVSQVSQNNELYVNIMK	IVSQVSQNNELYVNIMK	342654	2
G9	Unbound		AEKDFEEIIQK	AEKDFEEIIQK	327500	2
G9	Unbound		DFEEIIQK	DFEEIIQK	279581	2
G9	Unbound		AMAISDPNSSSVDK	AMAISDPNSSSVDK	273100	2
G9	Unbound		MIAPILDEIADEYQGK	MIAPILDEIADEYQGK	256541	2
G9	Unbound		IIHLTDDSFDTDVLK	IIHLTDDSFDTDVLK	215750	3
G9	Unbound		RDDNLLPHEK	RDDNLLPHEK	208758	2
G9	Unbound		DDNLLPHEK	DDNLLPHEK	148327	2
G9	Unbound		LNIDQNPGTAPK	LNIDQNPGTAPK	107998	2
G9	Unbound		VITLSDK	VITLSDK	107163	1
G9	Unbound		QHMDSPDLGTDDDDK	QHMDSPDLGTDDDDK	96440	2
G9	Unbound		INNNDTYDVENGFNDDNK	INNNDTYDVENGFNDDNK	90392	2
G9	Unbound		DLEDTNR	DLEDTNR	90350	2
G9	Unbound		NIIEYR	NIIEYR	86591	1
G9	Unbound		ELEEAER	ELEEAER	76662	2
G9	Unbound		LEDLELENIDTK	LEDLELENIDTK	53138	2
G9	Unbound		QKELEEAER	QKELEEAER	208883	2
G9	Unbound		LDDEQKR	LDDEQKR	630	1
G9	Unbound		KLEDLELENIDTK	KLEDLELENIDTK	634249	2
G9	Unbound		QHMDSPDLGTDDDDKAMAISDPNSSSVDK	QHMDSPDLGTDDDDKAMAISDPNSSSVDK	265964	4
G9	Unbound		IVSQVSQNNELYVNIMKYITLVYTSHVDIK	IVSQVSQNNELYVNIMKYITLVYTSHVDIK	4736	4
G9	Unbound		QHMDSPDLGTDDDDKAMAISDPNSSSVDK	QHMDSPDLGTDDDDKAMAISDPNSSSVDK	16886	4
G9	Unbound		IEYR	NIIEYR	275669	1
G9	Unbound		TLSDK	VITLSDK	267028	1
G9	Unbound		DLENK	YVDLENK	254627	1
G9	Unbound		TTILAAALEHHHHHH	LYTTILAAALEHHHHHH	186293	3
G9	Unbound		RDDNL	RDDNLLPHEK	80165	1
G9	Unbound		EAR	TGTNEVAEAR	48370	1
G9	Unbound		RDDN	RDDNLLPHEK	37184	1
G9	Unbound		KLEDLELEN	KLEDLELENIDTK	20258	2
G9	Unbound		PHEK	DDNLLPHEK	14610	1
G9	Unbound		EAER	ELEEAER	14225	1
G9	Unbound		IQK	AEKDFEEIIQK	13603	1
G9	Unbound		IIQK	AEKDFEEIIQK	12583	1
G9	Unbound		DTK	KLEDLELENIDTK	12241	1
G9	Unbound		LSDK	VITLSDK	8432	1
G9	Unbound		LPHEK	RDDNLLPHEK	7631	1
G9	Unbound		LENK	YVDLENK	7447	1
G9	Unbound		RDD	RDDNLLPHEK	6372	1
G9	Unbound		IQK	DFEEIIQK	5961	1
G9	Unbound		QHMDSPD	QHMDSPDLGTDDDDK	5785	1
G9	Unbound		DLE	DLEDTNR	5593	1
G9	Unbound		PIK	QPEEDMFVEGYIPIK	5453	1
G9	Unbound		SYK	ENDEEQSYK	4774	1
G9	Unbound		PHEK	RDDNLLPHEK	4194	2
G9	Unbound		QSYK	ENDEEQSYK	3710	1
G9	Unbound		ENK	YVDLENK	3640	1
G9	Unbound		KLE	KLEDLELENIDTK	3291	1
G9	Unbound		RDDNLL	RDDNLLPHEK	2522	2
G9	Unbound		VTISK	TNEQEVTISK	2428	1
G9	Unbound		ENDE	ENDEEQSYK	2391	1
G9	Unbound		ENDEEQS	ENDEEQSYK	1291	1
G9	Unbound		GTDDDDK	QHMDSPDLGTDDDDK	970	2
G9	Unbound		IIHLTDD	IIHLTDDSFDTDVLK	948	2
G9	Unbound		AEKDFE	AEKDFEEIIQK	812	2
G9	Unbound		LEHHHHHH	LYTTILAAALEHHHHHH	673	3
G9	Unbound		QPEEDMFVEGYIPIK	QPEEDMFVEGYIPIK	69471	2
G9	Unbound		VITLSDK	VITLSDK	30173	2
G9	Unbound		QHMDSPDLGTDDDDK	QHMDSPDLGTDDDDK	7510	2
G9	Unbound		YVDLENK	YVDLENK	6408	2
G9	Unbound		DDNLLPHEK	DDNLLPHEK	785	3
E5	Bound	uni	LLSQDEYIKELVK	LLSQDEYIKELVK	19069	3
E5	Bound	uni	MGNDLANINISFFASEQR	MGNDLANINISFFASEQR	3614	2
E5	Bound	uni	HGEDSDSMNKYNYIYRPNADNGIHNNLRPSSYIDMEHIAK	HGEDSDSMNKYNYIYRPNADNGIHNNLRPSSYIDMEHIAK	449	6
E5	Bound	uni	KDEIQK	KDEIQK	856	1
E5	Bound	uni	ENELFDIQNDENSNMGPDQEKVITLSDK	ENELFDIQNDENSNMGPDQEKVITLSDK	547	4
E5	Bound	uni	PIK	SPAKQPEEDMFVEGYIPIK	623	1
E5	Bound	uni	DKIYIDK	VITLSDKIYIDK	511	2
E5	Bound		TGTNEVAEAR	TGTNEVAEAR	24396	2
E5	Bound		SNYLTNYNMNELLEDNASGR	SNYLTNYNMNELLEDNASGR	12131	2
E5	Unbound		TGTNEVAEAR	TGTNEVAEAR	3008754	2
E5	Unbound		YNHSISSSNK	YNHSISSSNK	2577058	2
E5	Unbound		ENELFDIQNDENSNMGPDQEK	ENELFDIQNDENSNMGPDQEK	2573580	2
E5	Unbound		QPEEDMFVEGYIPIK	QPEEDMFVEGYIPIK	2521221	2
E5	Unbound		SNYLTNYNMNELLEDNASGR	SNYLTNYNMNELLEDNASGR	1894311	2
E5	Unbound		LYTTILAAALEHHHHHH	LYTTILAAALEHHHHHH	1381354	3
E5	Unbound		TNEQEVTISK	TNEQEVTISK	1301282	2
E5	Unbound		LLSQDEYIK	LLSQDEYIK	1103966	2
E5	Unbound		QKELEEAER	QKELEEAER	652519	2
E5	Unbound		DNTSGLR	DNTSGLR	647412	1
E5	Unbound		MIAPILDEIADEYQGK	MIAPILDEIADEYQGK	611708	2
E5	Unbound		YVDLENK	YVDLENK	580472	1
E5	Unbound		IIHLTDDSFDTDVLK	IIHLTDDSFDTDVLK	492592	3
E5	Unbound		AEKDFEEIIQK	AEKDFEEIIQK	477713	2
E5	Unbound		DFEEIIQK	DFEEIIQK	459543	2
E5	Unbound		IVSQVSQNNELYVNIMK	IVSQVSQNNELYVNIMK	448309	2
E5	Unbound		RDDNLLPHEK	RDDNLLPHEK	439180	2
E5	Unbound		AMAISDPNSSSVDK	AMAISDPNSSSVDK	395993	2
E5	Unbound		NIIEYR	NIIEYR	354917	1
E5	Unbound		EQIIK	EQIIK	212316	1
E5	Unbound		ILQYIIDNDINLVDNFITFNR	ILQYIIDNDINLVDNFITFNR	209584	3
E5	Unbound		VITLSDK	VITLSDK	204384	1
E5	Unbound		QHMDSPDLGTDDDDK	QHMDSPDLGTDDDDK	165090	2
E5	Unbound		QKDLEDTNR	QKDLEDTNR	95001	2
E5	Unbound		GIPTLLLFK	GIPTLLLFK	87312	1
E5	Unbound		QPEEDMFVEGYIPIKR	QPEEDMFVEGYIPIKR	79444	3
E5	Unbound		VKPEDIK	VKPEDIK	510501	2
E5	Unbound		DLEDTNRK	DLEDTNRK	213996	2
E5	Unbound		NENYDVNMNISK	NENYDVNMNISK	1655	3
E5	Unbound		EFLDANLAGSGSGHMHHHHHHSSGLVPR	EFLDANLAGSGSGHMHHHHHHSSGLVPR	1292	5
E5	Unbound		LEDLELENIDTK	LEDLELENIDTK	1247	1
E5	Unbound		KLEDLELENIDTK	KLEDLELENIDTK	1719777	2
E5	Unbound		QHMDSPDLGTDDDDKAMAISDPNSSSVDK	QHMDSPDLGTDDDDKAMAISDPNSSSVDK	442497	3
E5	Unbound		MIAPILDEIADEYQGKLTVAK	MIAPILDEIADEYQGKLTVAK	299817	3
E5	Unbound		GIPTLLLFKNGEVAATK	GIPTLLLFKNGEVAATK	106600	2
E5	Unbound		ADGAILVDFWAEWCGPCKMIAPILDEIADEYQGK	ADGAILVDFWAEWCGPCKMIAPILDEIADEYQGK	5588	4
E5	Unbound		SNYLTNYNMNELLEDNASGR	SNYLTNYNMNELLEDNASGR	141537	2
E5	Unbound		PEDIK	VKPEDIK	319755	1
E5	Unbound		TLSDK	VITLSDK	286402	1
E5	Unbound		IEYR	NIIEYR	256888	1
E5	Unbound		TSGLR	DNTSGLR	132130	1
E5	Unbound		SGLR	DNTSGLR	88201	1
E5	Unbound		KLEDL	KLEDLELENIDTK	69190	1
E5	Unbound		SSNK	YNHSISSSNK	66679	1
E5	Unbound		RDDN	RDDNLLPHEK	57041	1
E5	Unbound		EYR	NIIEYR	52214	1
E5	Unbound		AEAR	TGTNEVAEAR	51495	1
E5	Unbound		ITLSDK	VITLSDK	50591	1
E5	Unbound		VAEAR	TGTNEVAEAR	44367	1
E5	Unbound		NEVAEAR	TGTNEVAEAR	38081	1
E5	Unbound		YNHS	YNHSISSSNK	30192	1
E5	Unbound		EVAEAR	TGTNEVAEAR	25601	1
E5	Unbound		DTK	KLEDLELENIDTK	15636	1
E5	Unbound		GTNEVAEAR	TGTNEVAEAR	14784	1
E5	Unbound		IQK	AEKDFEEIIQK	13564	1
E5	Unbound		IQK	DFEEIIQK	12030	1
E5	Unbound		DFEE	DFEEIIQK	11867	1
E5	Unbound		LPHEK	RDDNLLPHEK	10835	1
E5	Unbound		DTNR	QKDLEDTNR	10759	1
E5	Unbound		GTDDDDK	QHMDSPDLGTDDDDK	10443	1
E5	Unbound		TNR	QKDLEDTNR	9996	1
E5	Unbound		QIIK	EQIIK	9546	1
E5	Unbound		YNH	YNHSISSSNK	9291	1
E5	Unbound		EDNASGR	SNYLTNYNMNELLEDNASGR	8992	1
E5	Unbound		TDVLK	IIHLTDDSFDTDVLK	8446	1
E5	Unbound		RDD	RDDNLLPHEK	7912	1
E5	Unbound		ENELFDIQNDENSNMG	ENELFDIQNDENSNMGPDQEK	7573	2
E5	Unbound		QIIK	EQIIK	7461	1
E5	Unbound		KLE	KLEDLELENIDTK	7245	1
E5	Unbound		YVD	YVDLENK	6793	1
E5	Unbound		EEIIQK	DFEEIIQK	6772	1
E5	Unbound		QHMDSPD	QHMDSPDLGTDDDDK	6364	1
E5	Unbound		TNEQEVT	TNEQEVTISK	6206	1
E5	Unbound		PHEK	RDDNLLPHEK	6025	2
E5	Unbound		PIK	QPEEDMFVEGYIPIK	4882	1
E5	Unbound		LYT	LYTTILAAALEHHHHHH	4504	1
E5	Unbound		VKPEDI	VKPEDIK	4291	1
E5	Unbound		SFDTDVLK	IIHLTDDSFDTDVLK	3787	2
E5	Unbound		TDDDDK	QHMDSPDLGTDDDDK	3673	1
E5	Unbound		DVLK	IIHLTDDSFDTDVLK	3067	1
E5	Unbound		MIAPI	MIAPILDEIADEYQGK	1850	1
E5	Unbound		TFNR	ILQYIIDNDINLVDNFITFNR	1709	1
E5	Unbound		DTNRK	DLEDTNRK	1533	2
E5	Unbound		TNYNMNELLEDNASGR	SNYLTNYNMNELLEDNASGR	1459	1
E5	Unbound		KLE	KLEDLELENIDTK	1420	1
E5	Unbound		LLEDNASGR	SNYLTNYNMNELLEDNASGR	1059	2
E5	Unbound		DTDVLK	IIHLTDDSFDTDVLK	1017	2
E5	Unbound		IADEYQGK	MIAPILDEIADEYQGK	988	2
E5	Unbound		DKAMAISDPNSSSVDK	QHMDSPDLGTDDDDKAMAISDPNSSSVDK	825	1
E5	Unbound		ADEYQGK	MIAPILDEIADEYQGK	789	2
E5	Unbound		KLEDLE	KLEDLELENIDTK	719	2
E5	Unbound		QHMDSPDLGTDDDDK	QHMDSPDLGTDDDDK	59557	3
E5	Unbound		VITLSDK	VITLSDK	25268	2
E5	Unbound		EQIIKEVK	EQIIKEVK	99285	2
E5	Unbound		SPAKQPEEDMFVEGYIPIK	SPAKQPEEDMFVEGYIPIK	416337	3
E5	Unbound		INNNDTYDVENGFNDDNKLYTK	INNNDTYDVENGFNDDNKLYTK	396462	3
E5	Unbound		YVDLENKLQK	YVDLENKLQK	259906	2
E5	Unbound		YNHSISSSNKENLK	YNHSISSSNKENLK	257309	3
E5	Unbound		ENLKNENYDVNMNISK	ENLKNENYDVNMNISK	224057	3
E5	Unbound		NIIEYRK	NIIEYRK	145283	2
E5	Unbound		VITLSDKIYIDK	VITLSDKIYIDK	129763	3
E5	Unbound		HGEDSDSMNKYNYIYRPNADNGIHNNLRPSSYIDMEHIAK	HGEDSDSMNKYNYIYRPNADNGIHNNLRPSSYIDMEHIAK	122984	6
E5	Unbound		SPAKQPEEDMFVEGYIPIK	SPAKQPEEDMFVEGYIPIK	118727	3
E5	Unbound		ENDEEQSYK	ENDEEQSYK	81186	2
E5	Unbound		LNIDQNPGTAPK	LNIDQNPGTAPK	67265	2
E5	Unbound		ETAAAKFER	ETAAAKFER	62077	2
E5	Unbound		DDNLLPHEK	DDNLLPHEK	59564	2
E5	Unbound		INNNDTYDVENGFNDDNK	INNNDTYDVENGFNDDNK	58406	2
E5	Unbound		EQIIKEVK	EQIIKEVK	12419	2
E5	Unbound		KFER	ETAAAKFER	3625	1
E5	Unbound		PIK	SPAKQPEEDMFVEGYIPIK	3101	1
E5	Unbound		IKEVK	EQIIKEVK	2746	2
E5	Unbound		IIKEVK	EQIIKEVK	2730	2
E5	Unbound		SYK	ENDEEQSYK	1841	1
E5	Unbound		KEVK	EQIIKEVK	1243	2
E5	Unbound		PHEK	DDNLLPHEK	1128	2
E5	Unbound		EYRK	NIIEYRK	805	2
E5	Unbound		DKIYIDK	VITLSDKIYIDK	511	2
E5	Unbound		GRDNTSGLRENELFDIQNDENSNMGPDQEK	GRDNTSGLRENELFDIQNDENSNMGPDQEK	297958	4
E5	Unbound		IKEVK	EQIIKEVK	2746	2
E5	Unbound		IIKEVK	EQIIKEVK	2730	2
E5	Unbound		SYK	ENDEEQSYK	1841	1
E5	Unbound		KEVK	EQIIKEVK	1243	2
E5	Unbound		PHEK	DDNLLPHEK	1128	2
E5	Unbound		EYRK	NIIEYRK	805	2
E5	Unbound		KFER	ETAAAKFER	3625	1
C12	Bound	uni	TNEQEVTISK	TNEQEVTISK	63110	2
C12	Bound	uni	INNNDTYDVENGFNDDNK	INNNDTYDVENGFNDDNK	12545	2
C12	Bound	uni	GQLKEFLDANLAGSGSGHMHHHHHHSSGLVPR	GQLKEFLDANLAGSGSGHMHHHHHHSSGLVPR	11502	4
C12	Bound	uni	EDTNR	DLEDTNR	4102	1
C12	Bound	uni	IVSQVSQNNELYVNIMKYITLVYTSHVDIK	IVSQVSQNNELYVNIMKYITLVYTSHVDIK	3317	4
C12	Bound	uni	DLEDTNR	DLEDTNR	2014	2
C12	Bound	uni	ENELFDIQNDENSNMGPDQEKVITLSDK	ENELFDIQNDENSNMGPDQEKVITLSDK	1893	3
C12	Bound		LYTTILAAALEHHHHHH	LYTTILAAALEHHHHHH	101392	4
C12	Bound		TGTNEVAEAR	TGTNEVAEAR	61600	2
C12	Bound		IVSQVSQNNELYVNIMK	IVSQVSQNNELYVNIMK	43038	2
C12	Bound		QHMDSPDLGTDDDDKAMAISDPNSSSVDK	QHMDSPDLGTDDDDKAMAISDPNSSSVDK	29202	4
C12	Bound		KLEDLELENIDTK	KLEDLELENIDTK	29006	2
C12	Bound		QPEEDMFVEGYIPIK	QPEEDMFVEGYIPIK	23673	2
C12	Bound		SNYLTNYNMNELLEDNASGR	SNYLTNYNMNELLEDNASGR	22601	2
C12	Bound		RDDNLLPHEK	RDDNLLPHEK	14229	3
C12	Bound		DFEEIIQK	DFEEIIQK	10025	2
C12	Bound		MIAPILDEIADEYQGK	MIAPILDEIADEYQGK	6947	2
C12	Bound		DDNLLPHEK	DDNLLPHEK	6119	2
C12	Bound		LEDLELENIDTK	LEDLELENIDTK	6034	2
C12	Bound		PHEK	RDDNLLPHEK	6022	1
C12	Bound		NIDTK	KLEDLELENIDTK	2758	1
C12	Bound		EAR	TGTNEVAEAR	1574	1
C12	Unbound		TGTNEVAEAR	TGTNEVAEAR	3981382	2
C12	Unbound		YNHSISSSNK	YNHSISSSNK	1795213	2
C12	Unbound		QPEEDMFVEGYIPIK	QPEEDMFVEGYIPIK	1514453	2
C12	Unbound		SNYLTNYNMNELLEDNASGR	SNYLTNYNMNELLEDNASGR	1398857	2
C12	Unbound		ENELFDIQNDENSNMGPDQEK	ENELFDIQNDENSNMGPDQEK	1082835	2
C12	Unbound		LLSQDEYIK	LLSQDEYIK	992362	3
C12	Unbound		LYTTILAAALEHHHHHH	LYTTILAAALEHHHHHH	770950	4
C12	Unbound		QKELEEAER	QKELEEAER	640501	2
C12	Unbound		NENYDVNMNISK	NENYDVNMNISK	561288	2
C12	Unbound		DNTSGLR	DNTSGLR	510161	1
C12	Unbound		VKPEDIK	VKPEDIK	481817	2
C12	Unbound		AEKDFEEIIQK	AEKDFEEIIQK	422147	2
C12	Unbound		YVDLENK	YVDLENK	401250	1
C12	Unbound		MIAPILDEIADEYQGK	MIAPILDEIADEYQGK	392423	2
C12	Unbound		DFEEIIQK	DFEEIIQK	362577	2
C12	Unbound		IIHLTDDSFDTDVLK	IIHLTDDSFDTDVLK	315188	3
C12	Unbound		RDDNLLPHEK	RDDNLLPHEK	308622	2
C12	Unbound		IVSQVSQNNELYVNIMK	IVSQVSQNNELYVNIMK	278151	2
C12	Unbound		AMAISDPNSSSVDK	AMAISDPNSSSVDK	261309	2
C12	Unbound		DDNLLPHEK	DDNLLPHEK	224969	2
C12	Unbound		ILQYIIDNDINLVDNFITFNR	ILQYIIDNDINLVDNFITFNR	217547	3
C12	Unbound		VITLSDK	VITLSDK	175146	1
C12	Unbound		EQIIK	EQIIK	166195	1
C12	Unbound		GIPTLLLFK	GIPTLLLFK	85583	1
C12	Unbound		QPEEDMFVEGYIPIKR	QPEEDMFVEGYIPIKR	47785	3
C12	Unbound		QHMDSPDLGTDDDDK	QHMDSPDLGTDDDDK	19038	3
C12	Unbound		NIIEYR	NIIEYR	477320	1
C12	Unbound		LLSQDEYIKELVK	LLSQDEYIKELVK	106623	3
C12	Unbound		DNTSGLRENELFDIQNDENSNMGPDQEK	DNTSGLRENELFDIQNDENSNMGPDQEK	946	4
C12	Unbound		KLEDLELENIDTK	KLEDLELENIDTK	1117670	2
C12	Unbound		MIAPILDEIADEYQGKLTVAK	MIAPILDEIADEYQGKLTVAK	371198	3
C12	Unbound		QHMDSPDLGTDDDDKAMAISDPNSSSVDK	QHMDSPDLGTDDDDKAMAISDPNSSSVDK	282424	3
C12	Unbound		GIPTLLLFKNGEVAATK	GIPTLLLFKNGEVAATK	143259	2
C12	Unbound		IEYR	NIIEYR	270675	1
C12	Unbound		PEDIK	VKPEDIK	263528	1
C12	Unbound		TLSDK	VITLSDK	192255	1
C12	Unbound		PHEK	RDDNLLPHEK	83841	1
C12	Unbound		SGLR	DNTSGLR	65905	1
C12	Unbound		EYR	NIIEYR	45448	1
C12	Unbound		KLEDL	KLEDLELENIDTK	45352	1
C12	Unbound		VAEAR	TGTNEVAEAR	34930	1
C12	Unbound		YNHS	YNHSISSSNK	24107	1
C12	Unbound		PHEK	DDNLLPHEK	16766	1
C12	Unbound		IQK	AEKDFEEIIQK	12463	1
C12	Unbound		DTK	KLEDLELENIDTK	11241	1
C12	Unbound		IIQK	AEKDFEEIIQK	9548	1
C12	Unbound		IQK	DFEEIIQK	7604	1
C12	Unbound		YNH	YNHSISSSNK	7379	1
C12	Unbound		KLE	KLEDLELENIDTK	6087	1
C12	Unbound		DFEE	DFEEIIQK	5955	1
C12	Unbound		EDNASGR	SNYLTNYNMNELLEDNASGR	5370	1
C12	Unbound		QIIK	EQIIK	5164	1
C12	Unbound		IIK	EQIIK	3551	1
C12	Unbound		PIK	QPEEDMFVEGYIPIK	3050	1
C12	Unbound		EHHHHHH	LYTTILAAALEHHHHHH	2721	2
C12	Unbound		SSSNK	YNHSISSSNK	1921	2
C12	Unbound		TFNR	ILQYIIDNDINLVDNFITFNR	1739	1
C12	Unbound		ENIDTK	KLEDLELENIDTK	1293	2
C12	Unbound		YQGK	MIAPILDEIADEYQGK	1235	1
C12	Unbound		DTDVLK	IIHLTDDSFDTDVLK	634	2
C12	Unbound		IADEYQGK	MIAPILDEIADEYQGK	605	2
C12	Unbound		KLEDLE	KLEDLELENIDTK	450	2
C12	Unbound		QHMDSPDLGTDDDDK	QHMDSPDLGTDDDDK	32228	3
C12	Unbound		VITLSDK	VITLSDK	20469	2
C12	Unbound		SNYLTNYNMNELLEDNASGR	SNYLTNYNMNELLEDNASGR	25427	3
C12	Unbound		QHMDSPDLGTDDDDK	QHMDSPDLGTDDDDK	13472	2
E2	Bound	uni	LLSQDEYIKELVK	LLSQDEYIKELVK	56832	3
E2	Bound	uni	SPAKQPEEDMFVEGYIPIK	SPAKQPEEDMFVEGYIPIK	14081	3
E2	Bound	uni	DNTSGLRENELFDIQNDENSNMGPDQEK	DNTSGLRENELFDIQNDENSNMGPDQEK	4639	3
E2	Bound	uni	KEQIIKEVK	KEQIIKEVK	730	2
E2	Bound		TGTNEVAEAR	TGTNEVAEAR	58968	2
E2	Bound		SNYLTNYNMNELLEDNASGR	SNYLTNYNMNELLEDNASGR	19116	2
E2	Bound		SNYLTNYNMNELLEDNASGR	SNYLTNYNMNELLEDNASGR	18183	2
E2	Bound		KLEDLELENIDTK	KLEDLELENIDTK	16581	2
E2	Bound		QHMDSPDLGTDDDDKAMAISDPNSSSVDK	QHMDSPDLGTDDDDKAMAISDPNSSSVDK	11947	4
E2	Bound		QPEEDMFVEGYIPIKR	QPEEDMFVEGYIPIKR	4776	3
E2	Bound		ENELFDIQNDENSNMGPDQEK	ENELFDIQNDENSNMGPDQEK	3297	3
E2	Bound		QHMDSPDLGTDDDDKAMAISDPNSSSVDK	QHMDSPDLGTDDDDKAMAISDPNSSSVDK	2028	3
E2	Bound		NEVAEAR	TGTNEVAEAR	1533	1
E2	Bound		INNNDTYDVENGFNDDNK	INNNDTYDVENGFNDDNK	1017	2
E2	Unbound		TGTNEVAEAR	TGTNEVAEAR	6889764	2
E2	Unbound		TNEQEVTISK	TNEQEVTISK	4167555	2
E2	Unbound		QPEEDMFVEGYIPIK	QPEEDMFVEGYIPIK	2700707	2
E2	Unbound		SNYLTNYNMNELLEDNASGR	SNYLTNYNMNELLEDNASGR	1930712	2
E2	Unbound		LLSQDEYIK	LLSQDEYIK	1854423	2
E2	Unbound		LYTTILAAALEHHHHHH	LYTTILAAALEHHHHHH	1771122	4
E2	Unbound		NENYDVNMNISK	NENYDVNMNISK	1183868	2
E2	Unbound		VKPEDIK	VKPEDIK	1071351	2
E2	Unbound		QKELEEAER	QKELEEAER	893057	2
E2	Unbound		MIAPILDEIADEYQGK	MIAPILDEIADEYQGK	761038	2
E2	Unbound		AMAISDPNSSSVDK	AMAISDPNSSSVDK	742329	2
E2	Unbound		RDDNLLPHEK	RDDNLLPHEK	722876	2
E2	Unbound		DFEEIIQK	DFEEIIQK	668092	2
E2	Unbound		AEKDFEEIIQK	AEKDFEEIIQK	635534	2
E2	Unbound		NIIEYR	NIIEYR	541198	1
E2	Unbound		DDNLLPHEK	DDNLLPHEK	465129	2
E2	Unbound		LNIDQNPGTAPK	LNIDQNPGTAPK	337156	2
E2	Unbound		QHMDSPDLGTDDDDK	QHMDSPDLGTDDDDK	324977	2
E2	Unbound		VITLSDK	VITLSDK	319851	1
E2	Unbound		ENDEEQSYK	ENDEEQSYK	169222	2
E2	Unbound		LEDLELENIDTK	LEDLELENIDTK	153096	2
E2	Unbound		YNHSISSSNK	YNHSISSSNK	125789	2
E2	Unbound		ILQYIIDNDINLVDNFITFNR	ILQYIIDNDINLVDNFITFNR	102120	3
E2	Unbound		QPEEDMFVEGYIPIKR	QPEEDMFVEGYIPIKR	52884	3
E2	Unbound		GIPTLLLFK	GIPTLLLFK	47883	1
E2	Unbound		ENELFDIQNDENSNMGPDQEK	ENELFDIQNDENSNMGPDQEK	2818871	2
E2	Unbound		IVSQVSQNNELYVNIMK	IVSQVSQNNELYVNIMK	372035	2
E2	Unbound		INNNDTYDVENGFNDDNK	INNNDTYDVENGFNDDNK	182527	2
E2	Unbound		EFLDANLAGSGSGHMHHHHHHSSGLVPR	EFLDANLAGSGSGHMHHHHHHSSGLVPR	510	4
E2	Unbound		KLEDLELENIDTK	KLEDLELENIDTK	1751476	2
E2	Unbound		QHMDSPDLGTDDDDKAMAISDPNSSSVDK	QHMDSPDLGTDDDDKAMAISDPNSSSVDK	465501	3
E2	Unbound		MIAPILDEIADEYQGKLTVAK	MIAPILDEIADEYQGKLTVAK	134037	3
E2	Unbound		GIPTLLLFKNGEVAATK	GIPTLLLFKNGEVAATK	37447	3
E2	Unbound		FERQHMDSPDLGTDDDDK	FERQHMDSPDLGTDDDDK	954	4
E2	Unbound		SNYLTNYNMNELLEDNASGR	SNYLTNYNMNELLEDNASGR	133339	2
E2	Unbound		IEYR	NIIEYR	580885	1
E2	Unbound		TLSDK	VITLSDK	527751	1
E2	Unbound		PHEK	RDDNLLPHEK	269479	1
E2	Unbound		RDDNL	RDDNLLPHEK	225923	1
E2	Unbound		AEAR	TGTNEVAEAR	103908	1
E2	Unbound		RDDN	RDDNLLPHEK	100447	1
E2	Unbound		EYR	NIIEYR	85242	1
E2	Unbound		PHEK	DDNLLPHEK	34300	1
E2	Unbound		IDTK	KLEDLELENIDTK	25713	1
E2	Unbound		RDDNLL	RDDNLLPHEK	24415	1
E2	Unbound		LPHEK	RDDNLLPHEK	24342	1
E2	Unbound		DTK	KLEDLELENIDTK	23138	1
E2	Unbound		IQK	AEKDFEEIIQK	21644	1
E2	Unbound		LSDK	VITLSDK	16226	1
E2	Unbound		IQK	DFEEIIQK	15554	1
E2	Unbound		QHMDSPD	QHMDSPDLGTDDDDK	14973	1
E2	Unbound		TNEQEV	TNEQEVTISK	14484	1
E2	Unbound		RDD	RDDNLLPHEK	13639	1
E2	Unbound		SSSNK	YNHSISSSNK	13618	1
E2	Unbound		DFEE	DFEEIIQK	10938	1
E2	Unbound		AEKDFE	AEKDFEEIIQK	8092	2
E2	Unbound		VTISK	TNEQEVTISK	7585	1
E2	Unbound		LLPHEK	RDDNLLPHEK	6367	2
E2	Unbound		DQNPGTAPK	LNIDQNPGTAPK	5969	1
E2	Unbound		SSNK	YNHSISSSNK	5620	1
E2	Unbound		AEKDFEEI	AEKDFEEIIQK	5343	2
E2	Unbound		VKPEDI	VKPEDIK	5061	1
E2	Unbound		IDQNPGTAPK	LNIDQNPGTAPK	4217	1
E2	Unbound		QHMDS	QHMDSPDLGTDDDDK	4145	1
E2	Unbound		YNHS	YNHSISSSNK	3324	1
E2	Unbound		IIEYR	NIIEYR	3251	2
E2	Unbound		NDEEQSYK	ENDEEQSYK	3146	2
E2	Unbound		SYK	ENDEEQSYK	2726	1
E2	Unbound		DEEQSYK	ENDEEQSYK	2706	1
E2	Unbound		FEEIIQK	AEKDFEEIIQK	2107	1
E2	Unbound		TDDDDK	QHMDSPDLGTDDDDK	1920	2
E2	Unbound		LLPHEK	DDNLLPHEK	1763	2
E2	Unbound		HSISSSNK	YNHSISSSNK	1540	2
E2	Unbound		GTDDDDK	QHMDSPDLGTDDDDK	1513	2
E2	Unbound		NMGPDQEK	ENELFDIQNDENSNMGPDQEK	1026	2
E2	Unbound		QKEL	QKELEEAER	914	2
E2	Unbound		EIIQK	AEKDFEEIIQK	799	2
E2	Unbound		EIIQK	AEKDFEEIIQK	728	2
E2	Unbound		VITLSDK	VITLSDK	49217	2
E2	Unbound		ENDEEQSYK	ENDEEQSYK	24111	2
E2	Unbound		GIPTLLLFK	GIPTLLLFK	2494	2
Negative control	Bound	uni	NIIEYRK	NIIEYRK	457957	2
Negative control	Bound	uni	YRK	NIIEYRK	4607	1
Negative control	Bound	uni	IKNIIEYR	IKNIIEYR	195376	2
Negative control	Bound	uni	QPEEDMFVEGYIPIKR	QPEEDMFVEGYIPIKR	171732	3
Negative control	Bound	uni	GRDNTSGLRENELFDIQNDENSNMGPDQEK	GRDNTSGLRENELFDIQNDENSNMGPDQEK	168435	4
Negative control	Bound	uni	DNTSGLRENELFDIQNDENSNMGPDQEK	DNTSGLRENELFDIQNDENSNMGPDQEK	50192	3
Negative control	Bound	uni	GRDNTSGLRENELFDIQNDENSNMGPDQEK	GRDNTSGLRENELFDIQNDENSNMGPDQEK	89517	4
Negative control	Bound	uni	ENELFDIQNDENSNMGPDQEKVITLSDK	ENELFDIQNDENSNMGPDQEKVITLSDK	8935	4
Negative control	Bound	uni	GSGMKETAAAK	GSGMKETAAAK	6158	2
Negative control	Bound	uni	KDEIQK	KDEIQK	950	2
Negative control	Bound	uni	YVDLENKLQK	YVDLENKLQK	669306	2
Negative control	Bound	uni	VITLSDKIYIDK	VITLSDKIYIDK	67826	3
Negative control	Bound	uni	QPEEDMFVEGYIPIKR	QPEEDMFVEGYIPIKR	63527	3
Negative control	Bound		TGTNEVAEAR	TGTNEVAEAR	1862288	2
Negative control	Bound		LLSQDEYIK	LLSQDEYIK	389849	2
Negative control	Bound		SNYLTNYNMNELLEDNASGR	SNYLTNYNMNELLEDNASGR	382215	2
Negative control	Bound		QKELEEAER	QKELEEAER	376807	2
Negative control	Bound		SPAKQPEEDMFVEGYIPIK	SPAKQPEEDMFVEGYIPIK	271096	3
Negative control	Bound		IEYR	NIIEYR	261024	1
Negative control	Bound		NIIEYR	NIIEYR	197204	1
Negative control	Bound		YVDLENK	YVDLENK	175474	2
Negative control	Bound		ILQYIIDNDINLVDNFITFNR	ILQYIIDNDINLVDNFITFNR	115958	3
Negative control	Bound		RDDNLLPHEK	RDDNLLPHEK	109918	2
Negative control	Bound		SNYLTNYNMNELLEDNASGR	SNYLTNYNMNELLEDNASGR	109235	2
Negative control	Bound		AEKDFEEIIQK	AEKDFEEIIQK	108834	2
Negative control	Bound		SPAKQPEEDMFVEGYIPIK	SPAKQPEEDMFVEGYIPIK	100437	3
Negative control	Bound		TNEQEVTISK	TNEQEVTISK	77566	2
Negative control	Bound		LNIDQNPGTAPK	LNIDQNPGTAPK	64076	2
Negative control	Bound		KLEDLELENIDTK	KLEDLELENIDTK	62738	2
Negative control	Bound		QHMDSPDLGTDDDDKAMAISDPNSSSVDK	QHMDSPDLGTDDDDKAMAISDPNSSSVDK	52270	4
Negative control	Bound		QPEEDMFVEGYIPIK	QPEEDMFVEGYIPIK	49943	2
Negative control	Bound		QHMDSPDLGTDDDDKAMAISDPNSSSVDK	QHMDSPDLGTDDDDKAMAISDPNSSSVDK	48969	4
Negative control	Bound		PHEK	RDDNLLPHEK	24560	1
Negative control	Bound		QPEEDMFVEGYIPIK	QPEEDMFVEGYIPIK	23394	2
Negative control	Bound		RDDNL	RDDNLLPHEK	19789	1
Negative control	Bound		QHMDSPDLGTDDDDKAMAISDPNSSSVDK	QHMDSPDLGTDDDDKAMAISDPNSSSVDK	14506	4
Negative control	Bound		MIAPILDEIADEYQGK	MIAPILDEIADEYQGK	12380	2
Negative control	Bound		EAER	QKELEEAER	11807	1
Negative control	Bound		MIAPILDEIADEYQGKLTVAK	MIAPILDEIADEYQGKLTVAK	11805	3
Negative control	Bound		ENDEEQSYK	ENDEEQSYK	9932	2
Negative control	Bound		TGTNEV	TGTNEVAEAR	9619	1
Negative control	Bound		RDDN	RDDNLLPHEK	8536	1
Negative control	Bound		EVAEAR	TGTNEVAEAR	8360	1
Negative control	Bound		GIPTLLLFK	GIPTLLLFK	6490	2
Negative control	Bound		IQK	AEKDFEEIIQK	4672	1
Negative control	Bound		QKELE	QKELEEAER	4302	1
Negative control	Bound		QHMDSPDLGTDDDDKAMAISDPNSSSVDK	QHMDSPDLGTDDDDKAMAISDPNSSSVDK	3373	4
Negative control	Bound		IIQK	AEKDFEEIIQK	2296	1
Negative control	Bound		LEEAER	QKELEEAER	2288	1
Negative control	Bound		LPHEK	RDDNLLPHEK	2133	1
Negative control	Bound		ENDEEQSYK	ENDEEQSYK	1166	2
Negative control	Unbound		TGTNEVAEAR	TGTNEVAEAR	1602561	2
Negative control	Unbound		TNEQEVTISK	TNEQEVTISK	1374230	2
Negative control	Unbound		IIHLTDDSFDTDVLK	IIHLTDDSFDTDVLK	1313204	3
Negative control	Unbound		LNIDQNPGTAPK	LNIDQNPGTAPK	1278427	2
Negative control	Unbound		MIAPILDEIADEYQGK	MIAPILDEIADEYQGK	893772	2
Negative control	Unbound		QPEEDMFVEGYIPIK	QPEEDMFVEGYIPIK	559833	2
Negative control	Unbound		SNYLTNYNMNELLEDNASGR	SNYLTNYNMNELLEDNASGR	504951	2
Negative control	Unbound		ENELFDIQNDENSNMGPDQEK	ENELFDIQNDENSNMGPDQEK	474651	3
Negative control	Unbound		LLSQDEYIK	LLSQDEYIK	400647	2
Negative control	Unbound		LYTTILAAALEHHHHHH	LYTTILAAALEHHHHHH	380808	4
Negative control	Unbound		YVDLENK	YVDLENK	297051	2
Negative control	Unbound		NENYDVNMNISK	NENYDVNMNISK	242139	2
Negative control	Unbound		AMAISDPNSSSVDK	AMAISDPNSSSVDK	217659	2
Negative control	Unbound		RDDNLLPHEK	RDDNLLPHEK	210118	3
Negative control	Unbound		AEKDFEEIIQK	AEKDFEEIIQK	185538	2
Negative control	Unbound		DFEEIIQK	DFEEIIQK	172369	2
Negative control	Unbound		QKELEEAER	QKELEEAER	142502	2
Negative control	Unbound		DDNLLPHEK	DDNLLPHEK	140682	2
Negative control	Unbound		MGNDLANINISFFASEQR	MGNDLANINISFFASEQR	20200	2
Negative control	Unbound		MGNDLANINISFFASEQRTGTNEVAEAR	MGNDLANINISFFASEQRTGTNEVAEAR	34000	3
Negative control	Unbound		QHMDSPDLGTDDDDK	QHMDSPDLGTDDDDK	115190	2
Negative control	Unbound		IVSQVSQNNELYVNIMK	IVSQVSQNNELYVNIMK	110252	2
Negative control	Unbound		ILQYIIDNDINLVDNFITFNR	ILQYIIDNDINLVDNFITFNR	102614	3
Negative control	Unbound		EQIIKEVK	EQIIKEVK	98086	2
Negative control	Unbound		NIIEYR	NIIEYR	97244	1
Negative control	Unbound		VITLSDK	VITLSDK	89788	1
Negative control	Unbound		GIPTLLLFK	GIPTLLLFK	66537	2
Negative control	Unbound		LEDLELENIDTK	LEDLELENIDTK	56975	2
Negative control	Unbound		INNNDTYDVENGFNDDNK	INNNDTYDVENGFNDDNK	38892	2
Negative control	Unbound		ENDEEQSYK	ENDEEQSYK	22036	2
Negative control	Unbound		DLEDTNR	DLEDTNR	9231	2
Negative control	Unbound		KLEDLELENIDTK	KLEDLELENIDTK	345870	2
Negative control	Unbound		MIAPILDEIADEYQGKLTVAK	MIAPILDEIADEYQGKLTVAK	226420	3
Negative control	Unbound		QHMDSPDLGTDDDDKAMAISDPNSSSVDK	QHMDSPDLGTDDDDKAMAISDPNSSSVDK	149439	4
Negative control	Unbound		GIPTLLLFKNGEVAATK	GIPTLLLFKNGEVAATK	74535	3
Negative control	Unbound		LNIDQNPGTAPKYGIR	LNIDQNPGTAPKYGIR	63441	3
Negative control	Unbound		NGEVAATKVGALSK	NGEVAATKVGALSK	35896	2
Negative control	Unbound		SPAKQPEEDMFVEGYIPIK	SPAKQPEEDMFVEGYIPIK	9005	3
Negative control	Unbound		MIAPILDEIADEYQGKLTVAK	MIAPILDEIADEYQGKLTVAK	125810	3
Negative control	Unbound		QHMDSPDLGTDDDDKAMAISDPNSSSVDK	QHMDSPDLGTDDDDKAMAISDPNSSSVDK	110465	4
Negative control	Unbound		MIAPILDEIADEYQGK	MIAPILDEIADEYQGK	87826	2
Negative control	Unbound		SNYLTNYNMNELLEDNASGR	SNYLTNYNMNELLEDNASGR	81719	2
Negative control	Unbound		QHMDSPDLGTDDDDKAMAISDPNSSSVDK	QHMDSPDLGTDDDDKAMAISDPNSSSVDK	41806	3
Negative control	Unbound		QHMDSPDLGTDDDDK	QHMDSPDLGTDDDDK	35640	3
Negative control	Unbound		QHMDSPDLGTDDDDKAMAISDPNSSSVDK	QHMDSPDLGTDDDDKAMAISDPNSSSVDK	931	4
Negative control	Unbound		IEYR	NIIEYR	248062	1
Negative control	Unbound		PHEK	RDDNLLPHEK	71116	1
Negative control	Unbound		RDDNL	RDDNLLPHEK	59928	1
Negative control	Unbound		ENIDTK	KLEDLELENIDTK	36749	1
Negative control	Unbound		EYR	NIIEYR	35770	1
Negative control	Unbound		NIDTK	KLEDLELENIDTK	32151	1
Negative control	Unbound		ITLSDK	VITLSDK	25590	1
Negative control	Unbound		TDVLK	IIHLTDDSFDTDVLK	13083	1
Negative control	Unbound		EAR	TGTNEVAEAR	7854	1
Negative control	Unbound		IQK	AEKDFEEIIQK	7101	1
Negative control	Unbound		DTK	KLEDLELENIDTK	6949	1
Negative control	Unbound		LPHEK	RDDNLLPHEK	6856	1
Negative control	Unbound		AER	QKELEEAER	5955	1
Negative control	Unbound		IIQK	AEKDFEEIIQK	5384	1
Negative control	Unbound		TNEQEV	TNEQEVTISK	5243	1
Negative control	Unbound		PGTAPK	LNIDQNPGTAPK	4814	1
Negative control	Unbound		RDD	RDDNLLPHEK	4465	1
Negative control	Unbound		GEVAATKVGALSK	NGEVAATKVGALSK	4261	2
Negative control	Unbound		AATKVGALSK	NGEVAATKVGALSK	3988	2
Negative control	Unbound		QKEL	QKELEEAER	3864	1
Negative control	Unbound		YVD	YVDLENK	3609	1
Negative control	Unbound		DVLK	IIHLTDDSFDTDVLK	3405	1
Negative control	Unbound		DFE	DFEEIIQK	2921	1
Negative control	Unbound		MIAPI	MIAPILDEIADEYQGK	2616	1
Negative control	Unbound		PIK	QPEEDMFVEGYIPIK	2514	1
Negative control	Unbound		PHEK	DDNLLPHEK	1834	2
Negative control	Unbound		LPHEK	DDNLLPHEK	1541	2
Negative control	Unbound		EVAATKVGALSK	NGEVAATKVGALSK	1207	2
Negative control	Unbound		ELEEAER	QKELEEAER	981	1
Negative control	Unbound		IIHLTD	IIHLTDDSFDTDVLK	781	2
Negative control	Unbound		LLPHEK	DDNLLPHEK	754	2
Negative control	Unbound		VITLSDK	VITLSDK	23117	2
Negative control	Unbound		ENELFDIQNDENSNMGPDQEK	ENELFDIQNDENSNMGPDQEK	5947	3
Negative control	Unbound		GIPTLLLFK	GIPTLLLFK	4012	2
Negative control	Unbound		ENDEEQSYK	ENDEEQSYK	3467	2
Negative control	Unbound		YVDLENK	YVDLENK	4818	2
